# Supplementary material for: Irf5 Knockdown in Bone Marrow-Derived Macrophages Favors M1-to-M2 Transition
Source: Cells. 2026 Jan 26;15(3):238. doi: 10.3390/cells15030238 (PMC12897094; doi:10.3390/cells15030238)
Supplement: Supplementary file 1 [file cells-15-00238-s001.zip]

Archive with 1 entries (1 files):
- cells-3581457-supplementary.pdf
